# Supplementary material for: Nanocomposites of Poly(n-Butyl Acrylate) with Fe3O4: Crosslinking with Hindered Urea Bonds, Reprocessing and Related Functional Properties
Source: Polymers (Basel). 2024 Sep 18;16(18):2638. doi: 10.3390/polym16182638 (PMC11436229; doi:10.3390/polym16182638)
Supplement: Supplementary file 1 [file polymers-16-02638-s001.zip]

Archive with 1 entries (1 files):
- polymers-3206025-supplementary.pdf
